# Supplementary material for: Application of Synchrotron Radiation-Based Fourier-Transform Infrared Microspectroscopy for Thermal Imaging of Polymer Thin Films
Source: Polymers (Basel). 2023 Jan 19;15(3):536. doi: 10.3390/polym15030536 (PMC9919785; doi:10.3390/polym15030536)
Supplement: Supplementary file 1 [file polymers-15-00536-s001.zip]

Archive with 1 entries (1 files):
- polymers-2165269-supplementary.pdf
